# Supplementary material for: The Solubility Studies and the Complexation Mechanism Investigations of Biologically Active Spiro[cyclopropane-1,3′-oxindoles] with β-Cyclodextrins
Source: Pharmaceutics. 2023 Jan 9;15(1):228. doi: 10.3390/pharmaceutics15010228 (PMC9861668; doi:10.3390/pharmaceutics15010228)
Supplement: Supplementary file 1 [file pharmaceutics-15-00228-s001.zip]

Archive with 1 entries (1 files):
- pharmaceutics-2114157-supplementary.pdf
